# Supplementary material for: Independent and Joint Effects of Prenatal Incense-Burning Smoke Exposure and Children’s Early Outdoor Activity on Preschoolers’ Obesity
Source: Toxics. 2024 Apr 30;12(5):329. doi: 10.3390/toxics12050329 (PMC11126066; doi:10.3390/toxics12050329)
Supplement: Supplementary file 1 [file toxics-12-00329-s001.zip]

Archive with 2 entries (2 files):
- supplement_questionnaire.pdf
- supplement_sensitivity analysis.pdf
